# Supplementary material for: Genetic Basis of Tiller Dynamics of Rice Revealed by Genome-Wide Association Studies
Source: Plants (Basel). 2020 Dec 2;9(12):1695. doi: 10.3390/plants9121695 (PMC7761586; doi:10.3390/plants9121695)
Supplement: Supplementary file 1 [file plants-09-01695-s001.zip]

Archive with 4 entries (4 files):
- Figure S1.pptx
- Figure S2.pptx
- Table S1.xlsx
- Table S2.xlsx
