# Supplementary material for: Genetic Basis of Tiller Dynamics of Rice Revealed by Genome-Wide Association Studies
Source: Plants (Basel). 2020 Dec 2;9(12):1695. doi: 10.3390/plants9121695 (PMC7761586; doi:10.3390/plants9121695)
Supplement: Supplementary file 1 [file plants-09-01695-s001.zip › Table S1.xlsx]

## Sheet: Table S1
Table S1. Summary of 219 Korean rice accessions used in this study
Accession name	Accession no.a	RDA Genebank no.b	Group	Phenotype
				HD	HDI	TNI	TNM1	TNM2	PTN	PTR
Milddarissal	CMB:J002		Landrace	117	7	4.3	24.11	25.1	13.9	0.55
Galsaeksyare	CMB:J003		Landrace	104	NA	3.9	19	20.6	14.4	0.7
Hwaseongbatchal	CMB:J009		Landrace	90	5.4	4.4	14.1	15.1	13.1	0.87
jaeraeryukdo	CMB:J010		Landrace	95	5.8	3.9	11.6	11.3	10.11	0.89
Sanbyeo	CMB:J012		Landrace	99	5.8	3.1	9.9	9.6	7.8	0.81
Sando	CMB:J014		Landrace	90	6.8	4.4	15.2	18.5	12.7	0.69
Batnarak	CMB:J015		Landrace	97	3.5	3.5	11.7	13.4	10.8	0.81
jaeraejodo	CMB:J016		Landrace	98	3.2	3.9	11.9	12.1	9.5	0.79
Inbujido	CMB:J017		Landrace	109	3.4	4	14.1	15.6	9.6	0.62
Mahyangjodo	CMB:J022		Landrace	99	NA	4.8	17.9	18	13.8	0.77
Dudo	CMB:J024		Landrace	114	2.8	3.1	12.9	13.3	8.1	0.61
Dorip	CMB:J025		Landrace	106	4.75	3.8	18.9	18.5	10.1	0.55
Nokdudo	CMB:J027		Landrace	112	5.2	4	15.4	15.9	11.4	0.72
Naengjo(B) 70	CMB:J029		Landrace	97	4	4.5	15.1	16.6	12.9	0.78
Naengdo	CMB:J031		Landrace	112	2.8	3.3	13.8	14.1	7.2	0.51
Guhwangdo	CMB:J032		Landrace	103	NA	5.9	19.6	21.6	15.7	0.73
Gangwondo	CMB:J033		Landrace	99	6.4	5	18.1	18.8	13.9	0.74
Gaekjujodo	CMB:J035		Landrace	116	5.8	5.3	22.7	28.2	15.7	0.56
Ggaebyeo	CMB:J036		Landrace	105	4.6	3.8	12.2	13.6	9.4	0.69
Seolakbyeo	CMB:J037		Modern	90	4.2	3.9	15.2	16.1	14.3	0.89
Unbongbyeo	CMB:J041		Modern	90	5	3.1	12.9	13.6	12.5	0.92
Yeongsanbyeo	CMB:J042		Modern	117	3.2	3.3	11.2	16.9	10.4	0.62
Hwajinbyeo	CMB:J045		Modern	117	3	3.5	14.2	17.4	12.3	0.71
Tamjinbyeo	CMB:J046		Modern	116	3	3.2	12.8	17.7	11.1	0.63
Sangnambatbyeo	CMB:J047		Modern	97	5.2	4.3	13.9	14.4	10.6	0.74
Obongbyeo	CMB:J049		Modern	NA	8.4	3.3	10.8	11.5	10.3	0.9
Namwonbyeo	CMB:J051		Modern	110	4	3.5	14.11	21.5	11.67	0.54
Sinunbongbyeo	CMB:J053		Modern	90	6.4	4	14.8	16.2	13.9	0.86
Daeyabyeo	CMB:J054		Modern	112	7	4.4	15.6	20.7	11.7	0.57
Hwanambyeo	CMB:J057		Modern	116	NA	3.8	16.6	20.1	12.11	0.6
Sambaegbyeo	CMB:J059		Modern	99	4.8	3.1	12.4	17.1	11.9	0.7
Unjangbyeo	CMB:J061		Modern	90	7.2	3.1	10.67	12.4	11	0.89
Hyangnambyeo	CMB:J062		Modern	111	4.4	4.2	16.7	18.7	11.9	0.64
Junghwabyeo	CMB:J064		Modern	94	2.75	3.5	11.4	12.6	10.7	0.85
Ansanbyeo	CMB:J066		Modern	101	6	3.1	10	12.7	11.6	0.91
Samcheonbyeo	CMB:J067		Modern	90	4.4	2.6	9.1	12.5	9.9	0.79
Seojinbyeo	CMB:J069		Modern	113	5	2.7	9.5	13.5	9.8	0.73
Hwasambyeo	CMB:J070		Modern	116	NA	4.1	16.5	19.1	12.8	0.67
Sangmi	CMB:J077		Modern	101	5.2	3.4	12.6	17.9	11.7	0.65
Sura	CMB:J078		Modern	109	3.4	3.6	14.8	19.9	11.9	0.6
Wonhwang	CMB:J079		Modern	110	3	4	13.5	17.8	11.6	0.65
Inwol	CMB:J080		Modern	90	5.6	4	15.4	15.3	13.7	0.9
Anseong	CMB:J082		Modern	110	4.4	4.2	17.8	23.4	13.1	0.56
Haepyeong	CMB:J084		Modern	104	8	4.2	14.8	19.2	13.4	0.7
Aranghyangchal	CMB:J085		Modern	103	NA	5.5	23.4	27.7	14.4	0.52
Areum	CMB:J086		Tongil	113	3.6	4.1	13.8	14.8	9.8	0.66
Baegjinju	CMB:J088		Modern	121	4.4	2.8	12.1	16	9	0.56
Cheongan	CMB:J094		Modern	90	4.2	4.6	13.3	13	12.1	0.93
Cheongcheongjinmi	CMB:J096		Modern	111	4.4	4.2	14.5	17.9	11	0.61
Cheongdam	CMB:J097		Modern	114	4.4	3.6	10.4	14.5	9.2	0.63
Cheonghaejinmi	CMB:J098		Modern	115	4.4	3.5	12.6	16.3	9.3	0.57
Hanareum 2	CMB:J100		Tongil	108	7.4	4	16	21.6	11.4	0.53
Chilbo	CMB:J101		Modern	111	6.5	2.7	13.2	20.1	13.4	0.67
Daechan	CMB:J103		Modern	98	5	2.3	8.5	10.8	7.7	0.71
Daeripbyeo 1	CMB:J104		Modern	112	3.4	3.7	12.4	15.9	9.6	0.6
Dami	CMB:J105		Modern	119	3.5	2.8	9.2	12.2	9.3	0.76
Deuraechan	CMB:J107		Modern	118	3.2	3.5	15.56	16.6	10.4	0.63
Dongbo	CMB:J108		Modern	110	3.8	3.5	10	14.3	9.3	0.65
Gangchan	CMB:J112		Modern	114	6.4	3	11	16.9	11.5	0.68
Chinnong	CMB:J113		Modern	118	3.6	4	15.2	19.2	10.6	0.55
Goami	CMB:J116		Modern	116	3.6	3.2	12.4	17.6	11.3	0.64
Goun	CMB:J118		Modern	90	5	3.2	11.9	11.5	10.4	0.9
Haechanmulgyeol	CMB:J120		Modern	110	5.25	4.2	12.9	14.7	9.9	0.67
Haeoreumi	CMB:J121		Modern	108	6	3.7	13.3	17.9	11.1	0.62
Hanam	CMB:J123		Modern	115	3.2	2.8	9.9	15.5	8.4	0.54
Mipum	CMB:J127	IT242635	Modern	121	7.6	3.8	14.8	21.2	12.9	0.61
Hanseol	CMB:J128		Modern	90	7.4	3.6	12	12.5	10.8	0.86
Heughyang	CMB:J129		Modern	121	NA	4.6	18.5	19.5	12	0.62
Heugjinju	CMB:J130		Modern	80	7.2	5	15.2	15.4	11.3	0.73
Heugkwang	CMB:J131		Modern	105	2.8	3.8	15.9	17.8	10.8	0.61
Heugseol	CMB:J133		Modern	109	2.6	4.2	16.9	17.4	10.3	0.59
Hoban	CMB:J134		Modern	90	8	4.3	14	13.1	10.7	0.82
Hongjinju	CMB:J135		Modern	109	4.8	4.3	18.2	21.5	12.7	0.59
Hwanggeumnodeul	CMB:J139		Modern	114	4.4	3.1	10.7	16.2	10.11	0.62
Hwanggeumnuri	CMB:J141		Modern	119	4.6	4	14.4	18.7	10.7	0.57
Hyangmi 1	CMB:J145		Tongil	103	8.2	4.5	20.5	24.4	12.3	0.5
Hyangnam	CMB:J146		Modern	113	5	4	15.7	20.1	13.6	0.68
Jinbo	CMB:J152		Modern	108	7	3.3	13.2	17.3	12.4	0.72
Jinbu	CMB:J153		Modern	90	6	3.6	12.8	13	11.4	0.88
Jinsumi	CMB:J156		Modern	115	3.8	3.9	15.8	17.2	12	0.7
Joan	CMB:J158		Modern	90	3.4	3.4	12.8	15.5	11.7	0.75
Jogwang	CMB:J159		Modern	95	3	2.9	10.8	13.6	10.6	0.78
Jopyeong	CMB:J160		Modern	90	4.6	4.2	15.5	16.4	13.9	0.85
Joun	CMB:J164		Modern	90	9.6	3.5	11.9	13.5	12	0.89
Junam	CMB:J166		Modern	116	5.4	3.4	14.6	18.1	12.5	0.69
Junamjosaeng	CMB:J167		Modern	90	4.6	3.6	13.5	14.7	12.8	0.87
Malgeumi	CMB:J171		Modern	115	3.6	2.8	9.4	13.4	10.4	0.78
Migwang	CMB:J174		Modern	110	5.6	4.3	16.9	26.1	13.8	0.53
Mogwoo	CMB:J175		Modern	NA	NA	6.3	20.4	23.9	10.5	0.44
Mogyang	CMB:J176		Modern	116	6.6	2.6	8.7	9.1	5.6	0.62
Nagdong	CMB:J177		Modern	110	NA	4.3	15.9	20.6	13.2	0.64
Namil	CMB:J178		Modern	95	3	3.1	10.7	11.7	9.9	0.85
Nokyang	CMB:J180		Modern	105	5.5	3.6	12.8	14.5	9.7	0.67
Odaebyeo	CMB:J182		Modern	94	4.4	2.7	9.7	11.1	10.4	0.94
Onnuri	CMB:J183		Modern	114	3.4	3.8	12.3	17.4	11.3	0.65
Pungmi	CMB:J184		Modern	98	6.25	2.8	8.3	11.7	9.8	0.84
Saegyehwa	CMB:J186		Modern	110	3.5	3.8	13.8	17.9	12.4	0.69
Samgwang	CMB:J188		Modern	111	5.8	3.5	12.7	15.3	10.7	0.7
Saegyejinmi	CMB:J191		Tongil	NA	11.6	4	15.9	19.3	11.5	0.6
Seoan 1	CMB:J192		Modern	109	4.75	4.2	17.8	22.3	13.5	0.61
Seogan	CMB:J193		Modern	114	3.4	3.6	10.9	17.9	10.9	0.61
Sindongjin	CMB:J199		Modern	116	2.2	3	9.9	13.2	10.2	0.77
Sinunbong 1	CMB:J202		Modern	90	4.8	3.8	13.4	14.7	12.2	0.83
Sobi	CMB:J203		Modern	109	6.6	3.4	10.6	13	8.4	0.65
Suan	CMB:J204		Modern	109	4.2	3.4	12.1	15.8	10.3	0.65
Taebong	CMB:J207		Modern	94	5.4	3.7	14.3	15.4	13.2	0.86
Taeseong	CMB:J208		Modern	90	6.8	3.5	11.67	12.4	11.4	0.92
Undoo	CMB:J209		Modern	80	9.2	4.7	14.9	15.7	15	0.96
Ungwang	CMB:J210		Modern	95	7.67	3.6	13.4	14.3	11.5	0.8
Unmi	CMB:J211		Modern	90	7	3.6	12.6	14.5	12	0.83
Yeonghojinmi	CMB:J214		Modern	122	7.8	3.9	14.4	18.6	13.4	0.72
Yongmun	CMB:J215		Tongil	103	NA	3.1	12.33	16.4	11.9	0.73
gangdodo	CMB:J217		Landrace	90	NA	3.7	11.6	11.9	10	0.84
Gujungdo 99	CMB:J218		Landrace	98	6	4.4	13.6	15.4	13.1	0.85
Nado	CMB:J219		Landrace	122	5	4	17.2	20.9	14	0.67
Namjo	CMB:J221		Landrace	95	9	3.9	15	17.7	12.5	0.71
Dangdo	CMB:J224		Landrace	109	3.6	3.6	12.2	14.7	9.4	0.64
Maekjo	CMB:J228		Landrace	95	11	4.3	17.2	16.7	12.1	0.72
Mojo	CMB:J230		Landrace	99	12	4.1	17.8	22.2	14.1	0.64
Musando	CMB:J232		Landrace	80	NA	3.7	12.1	13.3	10	0.75
Muando	CMB:J233		Landrace	102	NA	4.5	18.2	18.6	13.5	0.73
Mujudo	CMB:J234		Landrace	105	NA	4.7	16.7	19.9	13.9	0.7
Mido	CMB:J235		Landrace	107	9.8	4.3	22.9	23.6	17.1	0.72
Baekjanggun 22	CMB:J237		Landrace	118	5.4	4.9	18.3	20.7	11.8	0.57
Sadocho	CMB:J238		Landrace	90	6.8	6	24.5	26.6	17.3	0.65
Sandadagido	CMB:J239		Landrace	110	NA	3.7	15.3	18.3	10.6	0.58
Samgyungjo	CMB:J240		Landrace	90	7.2	4.5	16.2	20.6	14.2	0.69
Ssangdujo	CMB:J244		Landrace	114	6.6	3.9	14.2	16.5	10.9	0.66
Seoksanjo	CMB:J246		Landrace	116	4.4	4.4	15.2	15.5	11.5	0.74
Soemeoribyeo	CMB:J248		Landrace	118	4.25	3.7	15.8	17.3	10.6	0.61
Sujungjo	CMB:J252		Landrace	111	6.6	3.9	17.8	19.6	12.3	0.63
Sukna	CMB:J253		Landrace	119	3.75	4.3	17.5	18.5	9	0.49
Yejo	CMB:J257		Landrace	NA	9.8	3.7	14.8	14	10.2	0.73
Obaekjo	CMB:J259		Landrace	107	NA	2.8	10.2	12.7	7.8	0.61
Ojeonggeun	CMB:J260		Landrace	107	4.6	4.3	14.6	16.8	10.5	0.63
Waejo	CMB:J265		Landrace	94	7	4.1	13.7	13.7	10.9	0.8
Jeosaekdo	CMB:J267		Landrace	93	7.8	4.2	16.4	17.6	10.9	0.62
Jeokdo	CMB:J268		Landrace	101	NA	5.1	24.1	24.5	13.6	0.56
Jeonggijosaeng	CMB:J270		Landrace	97	5	4.1	15.8	16.5	14.2	0.86
Jeongjonghwa	CMB:J272		Landrace	104	5.5	4.3	15.5	16.3	12.2	0.75
Jonajo	CMB:J273		Landrace	101	NA	4.4	15.8	15.3	11.3	0.74
Jodujo	CMB:J274		Landrace	106	3	3.8	15	16.7	10	0.6
Joseondo	CMB:J275		Landrace	98	6.4	6.3	27.2	27.8	17.8	0.64
Jotajo	CMB:J276		Landrace	107	3.2	4.2	16	20.7	11.7	0.57
Jongjobaekjo	CMB:J277		Landrace	106	4.6	4	13.9	16.4	10	0.61
Jjoljangbyeo	CMB:J278		Landrace	121	5.6	5.5	25.9	31.1	15.3	0.49
Jwiipparibyeo	CMB:J280		Landrace	102	5.5	3.5	15.9	14.3	10.4	0.73
Chanarak 76	CMB:J284		Landrace	95	7.2	4.4	17.5	16.8	14.1	0.84
Choibuji	CMB:J285		Landrace	106	4	4.3	15	16.5	10.4	0.63
Paldado	CMB:J286		Landrace	106	3.6	3.9	14	15.4	10.7	0.69
Pyeongbuk 7	CMB:J289		Landrace	97	5.4	5.8	20.9	21.9	16.2	0.74
Pyeongyang	CMB:J291		Landrace	115	NA	4.5	18.5	19.5	13.4	0.69
Pochoenjangmangmebyeo	CMB:J292		Landrace	101	7	3.7	16.7	17.5	10.8	0.62
Pyodo	CMB:J293		Landrace	98	9.4	4.3	17.4	21	12.5	0.6
Pungwujo	CMB:J294		Landrace	110	NA	4.6	21.9	27.5	15.3	0.56
Hangibuji	CMB:J296		Landrace	96	9.67	4.3	16	16.2	12.5	0.77
Seondal	CMB:J298		Landrace	101	5	4.3	16.7	20	13.4	0.67
Jodo	CMB:J300		Landrace	108	4.4	4.3	16.1	17.7	12.8	0.72
Cheonggunbyeo	CMB:J301		Landrace	94	5.6	5.8	17.7	18.3	13.6	0.74
Mollabyeo	CMB:J302		Landrace	110	NA	4.5	17	18.9	13.5	0.71
Baekgokna	CMB:J304		Landrace	118	NA	3.6	13.2	23.9	10	0.7
Donna	CMB:J305		Landrace	104	5.6	4.6	19.7	21.2	13.3	0.63
Mumojojeokdo	CMB:J306		Landrace	NA	6.6	4	17.7	20.3	11.6	0.57
Dalgolmot	CMB:J307		Landrace	NA	3.5	3.8	16.4	15.2	11.2	0.74
Jaeraejongna	CMB:J309		Landrace	116	3.2	3.6	13.1	13.1	10.2	0.78
Wonjona	CMB:J310		Landrace	NA	3.4	4.1	17.4	17.9	9.9	0.55
Yuljojo	CMB:J311		Landrace	93	5	3.9	16	15.7	10.1	0.64
Chichabyeo	CMB:J312		Landrace	90	6.6	4.4	15	15.2	10.4	0.68
Homina	CMB:J313		Landrace	105	5	4.4	14.3	15.1	10.6	0.7
Yeongdeog	CMB:J314		Modern	94	4.5	3.4	12.2	16.5	13.7	0.83
Jangan	CMB:J315		Modern	108	5	3.4	12.7	18.9	12.1	0.64
Nonggwang	CMB:J316		Modern	110	NA	4.2	15.4	20.1	13.8	0.69
Jodongji	CMB:J317		Landrace	104	NA	4	14.3	17	11.9	0.7
Hwajung	CMB:J318		Modern	109	5.8	2.5	10.4	15.8	9.11	0.58
Hwayeong	CMB:J319		Modern	109	3.6	3.5	11.5	15.9	10.7	0.67
Palgong	CMB:J320		Modern	109	NA	3.8	12.4	17.3	11.4	0.66
Cheongho	CMB:J321		Modern	109	NA	3.8	16	21	12.1	0.58
Seonseo	CMB:J322		Modern	114	NA	3.5	14.8	19.4	12.4	0.64
Anjung	CMB:J324		Modern	111	NA	4.1	13.6	17.9	11.4	0.64
Guemnam	CMB:J325		Modern	113	6.4	4	15.1	19.8	12.6	0.64
Gwangan	CMB:J326		Modern	108	NA	2.6	9.9	14.2	9.44	0.67
Haiami	CMB:J327		Modern	110	5	3.3	11.8	16	11.2	0.7
Yeongan	CMB:J328		Modern	113	NA	3.1	10.6	14.6	10.8	0.74
Palgoeng	CMB:J329		Modern	115	NA	4.2	16.5	19.9	12.9	0.65
Cheongun	CMB:J330		Modern	113	NA	3.2	12.6	17.6	9.6	0.55
Nongbaeg	CMB:J331		Modern	113	NA	3.1	11.7	18.5	9.6	0.52
Cheongmyeong	CMB:J332		Modern	115	4.4	3.5	13.4	21.1	10.8	0.51
Hwasin	CMB:J333		Modern	115	3.2	3.4	12.1	18.6	12.1	0.65
Gyehwa	CMB:J334		Modern	113	NA	3.8	14.1	18.9	12.8	0.68
Seomjin	CMB:J335		Modern	114	NA	3.2	12.6	17.4	12.1	0.7
Gopum	CMB:J336		Modern	113	5.2	4.3	16.4	19.5	13.1	0.67
Hopum	CMB:J337		Modern	116	4.2	3.8	16.1	19.7	10.4	0.53
Chindeul	CMB:J338		Modern	119	NA	3.9	16.3	19.5	10.8	0.55
Ilmi	CMB:J339		Modern	115	3.8	4	16.5	20.5	11.6	0.57
Nampyeong	CMB:J340		Modern	117	5	3.8	13.7	17.4	12.1	0.7
Hwarang	CMB:J341		Modern	116	NA	3.8	14	15.5	11.1	0.72
Yeongnam	CMB:J342		Modern	115	NA	2.7	9.3	15.6	9.9	0.63
Dongjin	CMB:J343		Modern	114	NA	4	17.2	19.7	12	0.61
Chucheong	CMB:J344		Modern	118	NA	2.9	10.1	15.4	12	0.78
Saenuri	CMB:J345		Modern	119	4.4	4.1	15.2	19.1	12.1	0.63
Cheongpum	CMB:J346	IT304258	Modern	108	NA	3.8	13.7	15.4	11.3	0.73
Haedamssal	CMB:J348	IT301312	Modern	95	NA	2.7	10.11	11.8	11	0.93
Sangju 48	CMB:J349	IT268253	Modern	102	NA	3.3	11.6	16.3	11.6	0.71
Cheongcheong	CMB:J409		Tongil	109	NA	3.4	17.67	20	11.2	0.56
Dasan	CMB:J410		Tongil	107	NA	3.8	15.6	16.2	10.7	0.66
Dobong	CMB:J411		Modern	90	NA	3.6	11.1	11.5	9.8	0.85
Giho	CMB:J412		Modern	105	NA	4.2	15.7	19.6	11.4	0.58
Hwacheong	CMB:J415		Modern	114	NA	4.2	14.8	19.8	12.9	0.65
Hwaseong	CMB:J416		Modern	109	4	3.4	13.9	17.9	13.1	0.73
Ilpum	CMB:J417		Modern	115	5	3.1	10.6	17.7	9.9	0.56
Jinheung	CMB:J418		Modern	109	NA	4.3	14.1	16.4	11.4	0.7
Joryeong	CMB:J419		Modern	97	5.6	2.7	9.5	11.9	10.6	0.89
Milyang 23	CMB:J421		Tongil	106	NA	3.9	19	21.8	11.9	0.55
Nampung	CMB:J423		Tongil	108	NA	3.7	14.5	18.1	10.3	0.57
Nongan	CMB:J426		Tongil	104	NA	3.8	13.8	16.4	8.4	0.51
Samnam	CMB:J427		Modern	103	NA	3.3	13	17.7	11.1	0.63
Singeumo	CMB:J429		Modern	90	NA	3.4	11	11.7	9.8	0.84
Suwonjo	CMB:J430		Landrace	107	NA	5.2	25.57	24.1	15.1	0.61
Tongil	CMB:J433		Tongil	109	NA	3.6	15.3	16.9	10.3	0.61
a Accession number for the Agricultural Genetic Resource Center, Seoul National University (SNU), South Korea. b Accession number for the National Agrobiodiversity Center (NAC), Rural Development Administration (RDA), South Korea. NA, data not available.
