# Supplementary material for: Genetic Basis of Tiller Dynamics of Rice Revealed by Genome-Wide Association Studies
Source: Plants (Basel). 2020 Dec 2;9(12):1695. doi: 10.3390/plants9121695 (PMC7761586; doi:10.3390/plants9121695)
Supplement: Supplementary file 1 [file plants-09-01695-s001.zip › Table S2.xlsx]

## Sheet: Sheet1
Table S2. Summary of 47 japonica rice accessions used for the validation of linear regression models
Accession name	Accession no.a	RDA Genebank no.b	Origin	Phenotype			Genotype
				TNM2	PTN	PTR	chr01:25634456	chr01:29428424	chr01:34991240	chr01:42957568	chr02:22024430	chr02:24685790	chr02:26906676	chr02:33872721	chr03:9436356	chr04:31093494	chr04:31232808	chr06:21572894	chr06:29529906	chr09:18859830	chr10:18000023	chr11:17720543	HD1
Mutsunishiki	CMB:J350	IT157323	Japan	12.2	10.1	0.83	T	A	C	A	C	G	A	G	A	C	T	T	C	T	C	G	N
Fujihikari	CMB:J351	IT009944	Japan	13.25	12.88	0.97	T	A	A	A	C	G	A	G	A	C	T	T	C	T	C	G	N
Mutsukaori	CMB:J352	IT157328	Japan	12.1	9.6	0.79	C	A	C	A	C	G	A	G	A	C	T	T	C	T	C	G	N
Kanto 51	CMB:J353	IT002468	Japan	18.6	12.8	0.69	C	A	C	A	C	G	A	G	A	C	A	T	C	T	C	A	F
Fukunishiki	CMB:J354	IT001402	Japan	15.8	12.2	0.77	T	A	C	A	C	G	A	G	A	A	A	T	C	T	C	A	N
Hitomebore	CMB:J356	IT191903	Japan	15.9	12.4	0.78	T	A	C	A	C	G	A	G	A	C	T	T	C	T	C	G	F
Kitakogane	CMB:J357	IT123606	Japan	16	8.8	0.55	C	A	C	G	C	G	C	G	A	C	T	T	C	C	C	G	F
Oochikara	CMB:J358	IT229738	Japan	13.1	9.7	0.74	T	A	C	A	C	G	A	G	C	A	T	T	C	T	C	G	N
Yumetsukushi	CMB:J360		Japan	16.2	11	0.68	T	A	C	A	C	G	A	G	A	C	T	T	C	T	C	G	F
Chiyominori	CMB:J361		Japan	10.5	8.8	0.84	C	A	C	G	C	G	A	G	A	C	T	T	C	T	C	G	F
Akihikari	CMB:J363	IT173346	Japan	15.6	13.7	0.88	C	A	C	A	C	G	A	G	A	C	T	T	C	NA	C	G	N
Akitakomachi	CMB:J364	IT157292	Japan	13.1	11.8	0.9	T	NA	A	A	C	G	A	G	A	C	T	T	C	T	C	A	N
Hananomai	CMB:J366	IT170672	Japan	11.9	10.8	0.91	T	A	A	A	C	G	A	G	A	C	T	T	C	T	C	A	N
Hinohikari	CMB:J368	IT173369	Japan	19.1	13	0.68	T	A	A	A	C	G	A	G	A	C	T	T	C	T	C	G	F
Hounenwase	CMB:J369	IT001691	Japan	18.5	15	0.81	C	A	C	G	C	G	A	G	C	C	T	T	C	T	C	A	F
Itadaki	CMB:J370	IT214717	Japan	16.1	11.6	0.72	T	A	C	A	C	G	A	G	A	C	T	T	C	T	C	G	F
Kinuhikari	CMB:J371	IT177075	Japan	14.7	10.2	0.69	T	A	C	A	C	G	A	G	A	C	T	T	C	T	C	G	F
Mineasahi	CMB:J373	IT135753	Japan	13.3	10.9	0.82	C	A	A	A	C	G	A	G	A	C	T	T	C	T	C	A	N
Yamasenishiki	CMB:J375	IT004609	Japan	12.7	10.1	0.8	T	A	C	A	C	G	A	G	A	C	T	T	C	T	C	A	NA
Norin 22	CMB:J376	IT005592	Japan	18.1	10.6	0.59	C	A	C	A	C	G	A	G	A	C	A	T	C	T	T	A	F
Yumepirika	CMB:J377	IT224114	Japan	17.9	15.5	0.87	T	A	A	A	C	G	A	G	A	C	T	T	C	T	C	A	F
Sinboi 3	CMB:J378	IT007393	Japan	20.3	11.7	0.58	T	A	C	A	C	A	A	G	A	C	T	T	C	T	C	G	F
Zhongzuo 9936	CMB:J379		China	10.2	7.9	0.77	C	A	C	A	C	G	A	G	A	C	T	T	C	T	C	G	N
Hua 99115	CMB:J380		China	6	5.1	0.85	T	A	C	A	C	G	A	G	A	C	T	T	C	T	C	A	N
Gongzhuling 06	CMB:J381		China	11.1	9.5	0.86	C	A	C	G	C	G	A	G	A	C	T	T	C	T	C	G	NA
Gongzhuling 07	CMB:J382		China	10.9	9.1	0.83	C	A	C	G	C	G	A	G	A	C	T	T	C	T	C	G	F
Changbai 9	CMB:J383		China	10.1	9.9	0.98	C	A	C	A	C	G	A	G	A	C	T	T	C	T	C	G	N
Jingxiang 1	CMB:J384	IT275603	China	11.7	8.2	0.7	T	A	A	G	C	G	A	G	A	A	T	T	C	T	C	A	N
Zipihandao	CMB:J385		China	12	8.5	0.71	C	A	C	G	C	G	A	G	A	A	T	T	C	C	NA	G	F
Yanfeng 47	CMB:J386		China	12.1	9.1	0.75	C	A	C	G	C	G	A	G	A	C	T	T	C	T	C	G	N
Yunjingyou 15	CMB:J388		China	13.5	10.2	0.76	T	A	C	A	C	G	A	G	A	C	T	T	C	T	C	G	F
Yunjing 20	CMB:J389		China	12.3	10.2	0.83	T	A	A	A	C	G	A	G	A	C	T	T	C	T	C	G	F
Zhongzuo 321	CMB:J390		China	15.3	10.6	0.69	T	A	C	A	C	G	A	G	A	C	T	T	C	T	C	G	F
Chujing 27	CMB:J395	IT264798	China	12.4	8.1	0.65	T	A	C	A	C	G	A	G	A	C	T	T	C	T	C	G	N
Hejiang 22	CMB:J396		China	23.9	14.9	0.62	C	C	C	G	C	G	C	G	A	A	A	T	C	C	C	G	F
Qingjiao 301	CMB:J397		China	15	9.5	0.63	C	A	A	A	C	G	A	G	A	C	T	T	C	T	C	G	NA
Taichung 178	CMB:J401	IT004154	Taiwan	18.2	11.6	0.64	C	A	A	A	C	G	A	G	A	C	T	T	C	T	C	G	F
Taipei 309	CMB:J402	IT004237	Taiwan	17.8	12.7	0.71	C	A	A	G	C	G	A	G	A	C	T	T	C	T	C	G	F
Taichung 65	CMB:J403	IT004131	Taiwan	16.4	10.4	0.63	C	A	C	G	C	G	A	G	C	C	T	T	C	NA	C	G	F
Khaohsiung 64	CMB:J404		Taiwan	16.6	11.3	0.68	C	A	A	G	C	G	A	G	C	C	T	T	C	T	C	G	F
Kaoshiung 142	CMB:J405		Taiwan	17.3	11.2	0.65	T	A	C	A	C	G	A	G	A	C	T	T	C	T	C	NA	F
Taichung 16	CMB:J406		Taiwan	23.3	12.7	0.55	C	A	C	G	C	G	C	G	A	C	T	T	C	C	C	G	F
S-201	CMB:J407		U.S	11.7	8.6	0.74	C	A	C	G	C	G	A	G	A	C	T	T	C	T	C	G	F
Calrose 76	CMB:J408		U.S	9.2	7.2	0.78	C	A	C	G	C	G	A	G	A	C	T	T	C	T	C	G	NA
Koshihikari	CMB:J420	IT002752	Japan	16	12	0.75	T	A	A	A	C	G	A	G	A	C	T	T	C	T	C	A	F
Sasanishiki	CMB:J428	IT003826	Japan	18.8	12.7	0.68	C	A	C	A	C	G	A	G	A	C	T	T	C	T	C	G	F
Takanari	CMB:J431	IT202071	Japan	18.6	11	0.59	C	A	C	G	C	G	C	G	A	C	T	T	C	C	C	G	F
a Accession number for the Agricultural Genetic Resource Center, Seoul National University (SNU), South Korea. b Accession number for the National Agrobiodiversity Center (NAC), Rural Development Administration (RDA), South Korea. NA, data not available; N, nonfunctional allele; F, functional allele.
